# Supplementary material for: Gene therapy via canalostomy approach preserves auditory and vestibular functions in a mouse model of Jervell and Lange-Nielsen syndrome type 2
Source: Nat Commun. 2021 Jan 29;12:697. doi: 10.1038/s41467-020-20808-7 (PMC7846845; doi:10.1038/s41467-020-20808-7)
Supplement: Supplementary file 12 — Source Data [file 41467_2020_20808_MOESM12_ESM.zip]

Archive with 10 entries (9 files):
- 2020-11-8 figures source data/
- 2020-11-8 figures source data/figure 3 raw data.xls
- 2020-11-8 figures source data/figure 5 raw data.xls
- 2020-11-8 figures source data/figure 6 raw data.xls
- 2020-11-8 figures source data/figure 7 raw data.xls
- 2020-11-8 figures source data/figure S2 raw data.xls
- 2020-11-8 figures source data/figure S4 raw data.xls
- 2020-11-8 figures source data/figure S5 raw data.xls
- 2020-11-8 figures source data/figure S7 raw data.xls
- 2020-11-8 figures source data/figure S9 raw data.xls
