# Supplementary material for: Gene therapy via canalostomy approach preserves auditory and vestibular functions in a mouse model of Jervell and Lange-Nielsen syndrome type 2
Source: Nat Commun. 2021 Jan 29;12:697. doi: 10.1038/s41467-020-20808-7 (PMC7846845; doi:10.1038/s41467-020-20808-7)
Supplement: Supplementary file 12 — Source Data [file 41467_2020_20808_MOESM12_ESM.zip › 2020-11-8 figures source data/figure 3 raw data.xls]

## Sheet: Sheet1
Fig 3d
WT	Kcne1-/-	injection
240	107	237
270	123	283
260	117	293
283	160	223
267	123	260
300	90	260
287	100	237
250	93	260
