# Supplementary material for: Gene therapy via canalostomy approach preserves auditory and vestibular functions in a mouse model of Jervell and Lange-Nielsen syndrome type 2
Source: Nat Commun. 2021 Jan 29;12:697. doi: 10.1038/s41467-020-20808-7 (PMC7846845; doi:10.1038/s41467-020-20808-7)
Supplement: Supplementary file 12 — Source Data [file 41467_2020_20808_MOESM12_ESM.zip › 2020-11-8 figures source data/figure 5 raw data.xls]

## Sheet: Sheet1
Fig 5c
SV-wt	sv-ko	sv-treat
30	15	31
28	18	29
31	20	32
33	13	27
