# Supplementary material for: Gene therapy via canalostomy approach preserves auditory and vestibular functions in a mouse model of Jervell and Lange-Nielsen syndrome type 2
Source: Nat Commun. 2021 Jan 29;12:697. doi: 10.1038/s41467-020-20808-7 (PMC7846845; doi:10.1038/s41467-020-20808-7)
Supplement: Supplementary file 12 — Source Data [file 41467_2020_20808_MOESM12_ESM.zip › 2020-11-8 figures source data/figure 6 raw data.xls]

## Sheet: Sheet1
Fig 6b
WT (n=8)																				Low-dose injected ear (n=20)																				High-dose injected ear (n=20)
4kHz	40	40	70	80	40	40	60	50													100	100	100	100	100	100	100	100	100	100	100	100	100	100	100	100	100	100	100	100	70	100	100	60	70	70	70	100	100
8kHz	30	30	50	60	20	30	40	40													90	90	80	100	100	100	100	100	100	100	100	100	100	100	100	100	100	100	100	100	60	80	80	40	40	50	40	80	80
12kHz	10	20	30	40	10	20	30	30													80	80	80	90	100	100	100	100	100	100	100	100	100	100	100	100	100	100	100	100	40	60	80	30	50	40	40	80	80
18kHz	10	20	20	40	10	10	20	30													80	80	70	100	100	100	100	100	100	100	100	100	100	100	100	100	100	100	100	100	50	60	80	40	50	50	40	100	70
24kHz	40	40	40	60	40	40	50	50													100	80	80	100	100	100	100	100	100	100	100	100	100	100	100	100	100	100	100	100	60	90	100	70	80	70	60	100	90
32kHz	50	50	50	70	60	50	80	80													100	100	100	100	100	100	100	100	100	100	100	100	100	100	100	100	100	100	100	100	90	100	100	80	80	90	80	100	100
Fig 6c
WT ear																				High dose injected ear
4kHz	1.9	2.47	1.96	1.07	2.55	1.55	1.84	1.36													2.47	0	0.84	1.4	0.91	1.08	1.29	1.56	0.23	2.2	1.22	1.91	2.07	1.11	1.39	0	0.67	2.18	0.11	1.25
8kHz	5.49	5.77	2.57	1.96	6.66	5.19	3.5	2.9													3.02	2.04	1.74	2.77	2.5	2.75	2.35	2.39	2.28	3.87	2.59	2.1	2.68	1.23	3.94	1.71	3.95	4.23	5.17	2.68
12kHz	5.18	7.11	4	2.43	6	4.69	2.74	3.35													3.05	3.68	3.37	4.74	3.45	4.94	3.42	2	3.61	4.05	3.4	2.66	4.36	2.36	5.22	3.46	3.37	7.4	5.91	2.98
18kHz	4.87	7.66	5.25	2.9	5.92	3.66	4.3	3.05													3.91	2.12	2.6	3.71	3.4	5	3.15	2.85	3.78	3.5	3.6	2.09	3.4	2.9	4.26	1.62	2.72	6.46	5.2	3.01
24kHz	4.35	3.28	2.63	1.62	4.4	3.19	3.17	2.27													2.81	0.69	0.62	2.68	1.41	1.72	2.77	2.13	1.01	3.24	3.47	2.21	1.88	1.2	2.19	2.52	1.6	2.68	0.64	2.18
32kHz	2.88	3.72	2.06	0.7	3.25	1.77	1.31	1.57													0.83	0	0.3	0.51	0.5	0.43	0.7	1.62	0.4	1.26	0.91	2.19	0.54	0.42	0.34	0	0	0.52	0.41	0.8
Fig 6d
WT (n=8)												1m after Injection (n=8)												2m after Injection (n=8)												Kcne1-/- (n=6)												3m after Injection (n=6)
4	40	40	70	80	40	40	60	50					70	100	100	100	60	70	70	70					70	100	100	100	60	60	100	80					100	100	100	100	100	100							70
8	30	30	50	60	20	30	40	40					60	80	80	100	40	40	50	40					50	80	100	80	40	50	80	50					100	100	100	100	100	100							50
12	10	20	30	40	10	20	30	30					40	60	80	100	30	50	40	40					50	70	90	80	40	40	70	40					100	100	100	100	100	100							40
18	10	20	20	40	10	10	20	30					50	60	80	100	40	50	50	40					40	70	90	70	40	40	80	40					100	100	100	100	100	100							40
24	40	40	40	60	40	40	50	50					60	90	100	100	70	80	70	60					70	90	100	90	60	50	100	60					100	100	100	100	100	100							70
32	50	50	50	70	60	50	80	80					90	100	100	100	80	80	90	80					90	90	100	100	80	80	100	80					100	100	100	100	100	100							80
[truncated: 23 more columns]
