# Supplementary material for: Gene therapy via canalostomy approach preserves auditory and vestibular functions in a mouse model of Jervell and Lange-Nielsen syndrome type 2
Source: Nat Commun. 2021 Jan 29;12:697. doi: 10.1038/s41467-020-20808-7 (PMC7846845; doi:10.1038/s41467-020-20808-7)
Supplement: Supplementary file 12 — Source Data [file 41467_2020_20808_MOESM12_ESM.zip › 2020-11-8 figures source data/figure 7 raw data.xls]

## Sheet: Sheet1
Fig7a
WT									Kcne1-/-													High-dose group								Low-dose group
WT	0	0	0	0	0	0	0	0
KO										16	41	54	81	131	122	76	194	170	27	79	125
1m																							0	0	0	0	0	0			0	0	0	0	26	0
2m																							0	0	0	3	0	0			8	0	5	0	24	5
3m																							0	0	0	3	0	0			0	0	0	18	2	9
4m																							0	0	0	2	0	0			7	2	0	6	34	0
5m																							0	0	0	1	0	0			13	1	0	5	43	0
6m																							0	0	0	1	0	0			10	1	1	8	24	0
Fig7b
WT									Kcne1-/-													High-dose group								Low-dose group
WT	120	120	120	120	120	120	120	120
KO										13.05	19.98	3.3	2.98	9.5	16	8.9	2.2	2.5	15.56	5.17	7.17
1m																							120	120	120	68.4	120	120			92.52	120	120	41.27	113.83	120
2m																							120	120	120	20.56	120	120			61.94	84.47	120	34.74	120	120
3m																							120	120	120	28.76	120	120			5.64	120	37.84	3.4	120	101
4m																							120	120	120	15.8	120	120			13.81	4.27	20.47	5.4	6.09	120
5m																							120	120	120	5.93	120	120			36.41	4.86	15.81	32.38	9.35	120
6m																							120	120	107.2	120	13.96	120			25.49	4.99	4.55	3.96	3.54	120
Fig 7c
WT									Kcne1-/-													High-dose group								Low-dose group
WT	98.1	120	120	58.94	120	49.73	120	120
KO										3.58	0	0.22	1.5	0.98	1.1	0	2.9	8.9	2.27	8.14	0.18
1m																							24.94	64.3	54.56	120	78.79	70.63			33	42.3	44.5	15.6	29	58.26
2m																							120	100	120	16.82	78.2	62.08			50.91	47.35	58.79	14.56	48.36	120
3m																							48.07	81.49	120	1.28	120	68.19			2.4	47.41	17.8	1.2	62.05	55.72
4m																							52.8	120	120	5.4	120	72.78			5.89	5.69	5.2	3.82	2.42	120
5m																							115.31	120	115.31	1.13	120	120			10.85	1.45	3.53	7.62	1.58	120
6m																							120	120	120	17.97	120	120			4.58	1.27	2.96	2.21	1.3	120
Fig 7d
WT									Kcne1-/-													High-dose group								Low-dose group
WT	0	0	0	0	0	0	0	0
KO										3	3	3	3	3	3	3	3	3	3	3	3
1m																							0	1	0	2	0	0			2	3	0	2	1	2
2m																							0	2	1	3	1	1			1	3	0	3	3	2
3m																							1	2	2	3	2	1			3	2	2	3	0	3
4m																							1	2	2	3	2	1			3	3	0	3	3	1
5m																							0	3	2	3	3	0			3	3	0	3	3	2
6m																							0	3	2	3	2	0			3	3	0	3	3	1
