# Supplementary material for: Gene therapy via canalostomy approach preserves auditory and vestibular functions in a mouse model of Jervell and Lange-Nielsen syndrome type 2
Source: Nat Commun. 2021 Jan 29;12:697. doi: 10.1038/s41467-020-20808-7 (PMC7846845; doi:10.1038/s41467-020-20808-7)
Supplement: Supplementary file 12 — Source Data [file 41467_2020_20808_MOESM12_ESM.zip › 2020-11-8 figures source data/figure S2 raw data.xls]

## Sheet: Sheet1
Fig S2b
	control ear						AAV1-CB7-GFP injected ear						AAV1-CB7-Kcne1 injected ear
4kHz	50	80	50	80	50	40	40	80	50	60	50	60	50	60	60	50	60	50
8kHz	20	60	40	60	30	30	30	60	30	40	40	40	30	40	50	40	40	30
12kHz	20	50	30	50	20	10	20	50	10	20	20	30	20	20	30	10	30	20
18kHz	30	30	20	40	10	20	20	40	10	20	20	30	20	20	20	20	20	20
24kHz	50	60	40	40	30	40	40	70	30	40	40	40	50	50	50	40	50	50
32kHz	70	70	40	60	40	50	40	80	40	40	50	60	60	80	60	60	70	60
Fig S2c
control ear							injected ear
4kHz	3.11	1.72	1.93	0.84	1.2	2.13	3.82	2.49	0.83	1.65	2.76	2.16	2.25
8kHz	7.42	2.53	4.98	1.54	1.81	2.78	9.89	7.15	2.36	2.79	3.41	4.51	3.77
12kHz	9.11	2.86	4.94	1.35	2.99	4.58	12.36	8.21	4.1	5.05	7.35	4.78	6.3
18kHz	7.48	3.06	4.9	2.37	4.31	4.78	13.01	7.32	4.74	5.31	7.48	4.96	6.31
24kHz	4.29	2.49	3.33	1.45	2.43	3.24	8.12	4.47	2.41	3.16	3.22	2.8	3.15
32kHz	2.17	1.01	2.67	1.66	2.43	2.27	5.54	3.15	0.98	2.08	2.53	2.42	2.08
Fig S2d
control ear							injected ear
4kHz	1.6	1.93	1.4	2.05	1.35	1.44	1.56	1.48	2.09	1.52	1.81	1.48	1.6
8kHz	1.6	1.72	1.35	1.81	1.31	1.35	1.48	1.44	1.81	1.48	1.68	1.48	1.56
12kHz	1.6	1.56	1.35	1.77	1.35	1.35	1.48	1.44	1.81	1.48	1.64	1.44	1.52
18kHz	1.68	1.6	1.35	1.68	1.35	1.35	1.48	1.52	1.72	1.48	1.6	1.48	1.52
24kHz	1.68	1.6	1.31	1.48	1.27	1.27	1.44	1.44	1.77	1.44	1.64	1.52	1.44
32kHz	1.77	1.68	1.35	1.52	1.19	1.31	1.52	1.44	1.81	1.44	1.68	1.4	1.44
Fig S2e				Fig S2f					Fig S2g						Fig S2h
WT	Injected WT			WT	Injected WT				WT	Injected WT					WT	Injected WT
0	0			120	120				98.1	47.09					0	0
0	0			120	120				120	120					0	0
0	0			120	120				120	120					0	0
0	0			120	120				49.73	120					0	0
0	0			120	120				120	120					0	0
0	0			120	120				120	78.45					0	0
