# Supplementary material for: Gene therapy via canalostomy approach preserves auditory and vestibular functions in a mouse model of Jervell and Lange-Nielsen syndrome type 2
Source: Nat Commun. 2021 Jan 29;12:697. doi: 10.1038/s41467-020-20808-7 (PMC7846845; doi:10.1038/s41467-020-20808-7)
Supplement: Supplementary file 12 — Source Data [file 41467_2020_20808_MOESM12_ESM.zip › 2020-11-8 figures source data/figure S4 raw data.xls]

## Sheet: Sheet1
Fig S4d
	control ear						injected ear
4kHz	80	50	60	60	40	40	50	50	60	40	90	40
8kHz	60	30	40	50	20	30	40	50	30	30	70	30
12kHz	50	20	30	40	20	20	30	20	30	20	60	10
18kHz	40	20	30	30	20	20	30	20	30	20	50	10
24kHz	60	40	40	50	50	50	30	40	40	50	80	30
32kHz	90	50	60	60	60	80	50	50	50	70	90	50
