# Supplementary material for: Gene therapy via canalostomy approach preserves auditory and vestibular functions in a mouse model of Jervell and Lange-Nielsen syndrome type 2
Source: Nat Commun. 2021 Jan 29;12:697. doi: 10.1038/s41467-020-20808-7 (PMC7846845; doi:10.1038/s41467-020-20808-7)
Supplement: Supplementary file 12 — Source Data [file 41467_2020_20808_MOESM12_ESM.zip › 2020-11-8 figures source data/figure S5 raw data.xls]

## Sheet: Sheet1
Fig S5a
Control ear						Injected ear
4khz	100	100	100	100			100	100	100	100
8khz	100	100	100	100			100	100	100	100
12khz	100	100	100	100			100	100	100	100
18khz	100	100	100	100			100	100	100	100
24khz	100	100	100	100			100	100	100	100
32khz	100	100	100	100			100	100	100	100
Fig S5b
WT	Treated mice	Untreated mice
0	0	16
0	0	41
0	0	54
0	0	81
0		131
0		122
0		76
0		194
Fig S5c
Untreated mice								Treated mice								WT mice
Low speed	13.05	19.98	3.3	2.98	9.5	16	8.9	2.2			120	120	120	120			120	120	120	120	120	120	120	120
High speed	3.58	0	0.22	1.5	0.98	1.1	0	2.9			120	39.74	47.09	14.5			98.1	120	120	58.94	120	49.73	120	120
Fig S5d
WT	Treated mice	Untreated mice
0	0	3
0	2	3
0	0	3
0	2	3
0		3
0		3
0		3
0		3
