# Supplementary material for: Gene therapy via canalostomy approach preserves auditory and vestibular functions in a mouse model of Jervell and Lange-Nielsen syndrome type 2
Source: Nat Commun. 2021 Jan 29;12:697. doi: 10.1038/s41467-020-20808-7 (PMC7846845; doi:10.1038/s41467-020-20808-7)
Supplement: Supplementary file 12 — Source Data [file 41467_2020_20808_MOESM12_ESM.zip › 2020-11-8 figures source data/figure S7 raw data.xls]

## Sheet: Sheet1
	Fig S7d
	LSCC					SSCC						PSCC
WT	Kcne1-/-	injection			WT	Kcne1-/-	injection				WT	Kcne1-/-	injection
0.04	0.01	0.03			0.03	0.01	0.04				0.1	0.05	0.11
0.06	0.01	0.02			0.04	0.02	0.04				0.09	0.03	0.13
0.02	0.02	0.05			0.06	0.02	0.04				0.11	0.03	0.09
0.03	0.01	0.02			0.05	0.02	0.03				0.14	0.04	0.08
