# Supplementary material for: Gene therapy via canalostomy approach preserves auditory and vestibular functions in a mouse model of Jervell and Lange-Nielsen syndrome type 2
Source: Nat Commun. 2021 Jan 29;12:697. doi: 10.1038/s41467-020-20808-7 (PMC7846845; doi:10.1038/s41467-020-20808-7)
Supplement: Supplementary file 12 — Source Data [file 41467_2020_20808_MOESM12_ESM.zip › 2020-11-8 figures source data/figure S9 raw data.xls]

## Sheet: Sheet1
Fig S9a
Kcne1-/- nursed by Kcne1-/-												low dose injected Kcne1-/-												WT												high dose injected Kcne1-/-												Kcne1-/- nursed by WT
4 weeks	14.35	14.8	13.99	12.8	13.56	15.88							15.52	11.88	16	16.68	14.511	16.68							17.8	17.08	17.3	16.63	17.11	13.9							14.68	15.1	14.14	18.17	17.19	15.27						13.34	14.58
6 weeks	19.92	18.13	18.52	17.45	16.89	18.6							15.94	16.3	16.81	20.75	19.64	21.15							20.58	22.62	18.6	20.3	19.34	19.75							17.78	17.8	17.66	18.76	20.46	19.65						17.92	16.04
8 weeks	21.1	21.99	15.68	22.14	20.9	19.24							17.21	15.72	17.81	23.2	24.14	22.08							24.98	23.97	19.53	20.18	19.98	21.37							21.1	19.93	17.36	22.75	22.64	22.46						21.32	19.5
Fig S9b
WT	Kcne1-/-	low dose injected Kcne1-/-	high dose injected Kcne1-/-
1	0.5	0.83	0.83
1	0.67	0.5	0.67
0.83	0.33	0.67	0.83
0.83	0.33	0.67	0.5
Fig S9c
WT	Kcne1-/-	low dose injected Kcne1-/-	high dose injected Kcne1-/-
83.3	0	60	100
100	50	75	60
100	0	33.3	60
80	50	75	75
[truncated: 4 more columns]
